# Supplementary material for: The dental infections in patients undergoing preoperative dental examination before surgical treatment of saccular intracranial aneurysm
Source: BMC Res Notes. 2018 Aug 20;11:600. doi: 10.1186/s13104-018-3704-z (PMC6102815; doi:10.1186/s13104-018-3704-z)
Supplement: Supplementary file 1 — Additional file 1. Demographic and clinical findings of all patients. [file 13104_2018_3704_MOESM1_ESM.xls]

## Sheet: Taul1 - Taulukko 1
Sex_male1_female2	age	Toothbrushing_frequency_lessthaneveryday0_onceaday1_twiceaday2	Smoking_as_packyears	periapical_lesions_amount	Furcation_lesions_amount	vertical_pockets_amount	deep_caries_amount	Infectio_score	four_to_five_mm_pockets_amount	six_and_over_mm_pockets_amount	four_to_five_yes1_no0	six_and_over_yes1_no0	periapical_lesions_yes1_no0
1	46	1	45	0	0	0	0	3	0	1	0	1	0
2	62	2	5	0	0	0	0	2	3	0	1	0	0
2	60		0	0	0	0	0	2	4	1	1	1	0
1	35	0	20	3	1	0	4	7	9	1	1	1	1
2	61		30	0	0	0	0	1	2	0	1	0	0
1	32	2	15	0	0	1	0	0	0	0	0	0	0
2	39	2	0	0	0	0	0	0	0	0	0	0	0
1	38	1	0	1	0	1	0	3	1	1	1	1	1
2	59	2	45	0	2	0	0	2	5	8	1	1	0
1	53	0	0	2	0	0	4	5	2	3	1	1	1
1	63	2	0	1	2	0	0	3	1	2	1	1	1
2	44	2	30	1	0	0	0	4	15	3	1	1	1
2	38	1	0	0	0	0	0	0	0	0	0	0	0
1	46	2	18	2	0	0	2	5	2	1	1	1	1
1	43	2	60	5	3	1	7	8	6	1	1	1	1
1	44	2	3	0	0	0	1	2	2	0	1	0	0
1	56	0	30	0	0	0	0	1	1	0	1	0	0
1	52	2	0	1	0	1	0	2	1	0	1	0	1
2	55	2	0	0	0	0	0	0	0	0	0	0	0
2	44	2	0	0	0	0	0	0	0	0	0	0	0
1	66	1	0	1	0	0	0	1	0	0	0	0	1
1	53	1	0	0	0	0	0	1	1	0	1	0	0
1	36	1	15	0	0	0	0	2	1	2	1	1	0
2	59	2	15	2	0	3	3	5	6	8	1	1	1
1	31	0	0	2	0	0	1	6	0	2	0	1	1
2	60	1	0	0	0	1	0	2	4	1	1	1	0
1	35	1	20	2	0	0	2	4	1	0	1	0	1
2	62	2	0	0	0	0	0	0	0	0	0	0	0
2	57	2	30	1	0	0	0	2	1	0	1	0	1
2	46	1	30	0	0	0	2	2	2	0	1	0	0
1	39	2	10	2	1	0	1	4	4	4	1	1	1
2	60	1	40	1	2	2	1	3	1	5	1	1	1
2	55	2	35	0	0	0	0	1	4	0	1	0	0
2	43	2	0	0	0	0	0	2	3	5	1	1	0
1	60	2	0	1	0	0	0	2	0	0	0	0	1
2	50	0	0	0	1	0	0	2	4	1	1	1	0
1	60	0	0	6	0	0	5	8	3	6	1	1	1
1	54	0	0	0	0	0	0	2	1	5	1	1	0
1	44	0	26	1	0	0	3	4	2	14	1	1	1
2	58	2	0	0	0	0	0	0	0	0	0	0	0
1	68	1	50	0	1	0	0	2	7	3	1	1	0
2	62	2	0	0	0	0	0	0	0	0	0	0	0
2	52	2	15	0	0	0	0	1	1	0	1	0	0
2	39	2	0	0	0	0	0	2	6	1	1	1	0
1	57	1	90	1	1	0	1	3	7	2	1	1	1
2	63	2	0	2	0	1	0	5	3	2	1	1	1
2	47	2		0	4	2	2	2	4	4	1	1	0
2	63	1	45	0	0	0	0	2	4	4	1	1	0
1	67	2	0	0	1	0	0	1	2	0	1	0	0
2	67	2	13	0	0	0	0	2	1	2	1	1	0
2	23	2	0	0	0	0	0	0	0	0	0	0	0
2	62	2	0	0	0	1	0	2	7	1	1	1	0
2	63	2	0	0	0	2	0	0	0	0	0	0	0
1	59	1	30	4	0	0	4	8	4	4	1	1	1
2	58	1	30	0	0	0	0	0	0	0	0	0	0
1	36	2	15	0	0	0	0	1	3	0	1	0	0
2	65	2	0	0	0	0	0	1	3	0	1	0	0
1	60	2	20	0	0	0	0	2	3	1	1	1	0
1	51	2	0	0	0	0	0	1	1	0	1	0	0
2	53	1	30	1	1	1	1	4	2	0	1	0	1
2	41	2	0	0	0	0	0	1	1	0	1	0	0
2	65	2	0	0	0	2	0	1	1	0	1	0	0
1	58	1	0	1	1	0	1	4	4	3	1	1	1
1	60	2	0	1	0	1	0	2	1	0	1	0	1
2	54	2	20	0	0	1	0	2	5	3	1	1	0
2	57	1	1	1	0	1	0	2	2	0	1	0	1
2	46	2	0	1	0	0	0	1	0	0	0	0	1
2	62	2	0	1	0	0	0	2	1	0	1	0	1
2	44	2	15	0	0	0	0	0	0	0	0	0	0
2	60	2	40	0	0	0	0	1	0	0	0	0	0
1	41	1	15	0	0	0	0	1	4	0	1	0	0
2	41	2	15	0	0	0	0	1	3	0	1	0	0
2	63	2	0	1	0	0	0	1	0	0	0	0	1
1	58	1	60	3	1	0	0	4	3	0	1	0	1
2	56	2	15	0	0	0	0	1	5	0	1	0	0
2	44	2	20	0	0	0	0	1	2	0	1	0	0
2	74	2	0	1	0	1	0	3	0	2	0	1	1
2	53	2	0	0	0	0	0	2	2	1	1	1	0
2	57	2	40	0	3	0	0	2	11	2	1	1	0
2	64	0	50	0	0	0	0	1	3	0	1	0	0
1	51	2	35	1	2	1	1	4	5	2	1	1	1
2	45	1	45	1	0	1	0	2	2	0	1	0	1
2	31	2	0	0	0	0	0	1	1	0	1	0	0
2	56	1	0	0	0	0	0	2	4	2	1	1	0
2	44	1	0	0	0	0	0	0	0	0	0	0	0
2	59	2	0	0	0	1	0	0	0	0	0	0	0
2	71	1	40	0	0	0	4	2	0	0	0	0	0
2	62	2	0	0	0	0	0	2	1	0	1	0	0
2	45	2	20	1	0	0	0	2	2	0	1	0	1
2	60	2	0	1	0	0	0	2	3	0	1	0	1
